# Supplementary material for: Phosphatidylinositol-4-phosphate controls autophagosome formation in Arabidopsis thaliana
Source: Nat Commun. 2022 Jul 28;13:4385. doi: 10.1038/s41467-022-32109-2 (PMC9334301; doi:10.1038/s41467-022-32109-2)
Supplement: Supplementary file 8 — Source Data [file 41467_2022_32109_MOESM8_ESM.zip]

Archive with 2 entries (2 files):
- Source data file.xlsx
- __MACOSX/._Source data file.xlsx
