# Supplementary material for: Phosphatidylinositol-4-phosphate controls autophagosome formation in Arabidopsis thaliana
Source: Nat Commun. 2022 Jul 28;13:4385. doi: 10.1038/s41467-022-32109-2 (PMC9334301; doi:10.1038/s41467-022-32109-2)
Supplement: Supplementary file 8 — Source Data [file 41467_2022_32109_MOESM8_ESM.zip › Source data file.xlsx]

## Sheet: Figure 1
										one sample ttest to DMSO 3h	Mann Whitney test to compare PAO 1,5 to DMSO 1,5
			Independent biological experiments:							p value	p value
Figure 1b	Calculated % of -NC, DMSO 3h		#1	#2	#3	#4	#5	Average	Stdev
		+DMSO 3h	12.1625	17.8804	11.616	14.2437	19.834	15.1473	3.21343
		-NC, DMSO 1,5h		85.6699	78.3558	100.415	44.9783	77.3547	20.311
		-NC, DMSO 3h	100	100	100	100	100	100
		-NC, PAO 1,5h		31.3955	33.5517	33.8475	6.8088	26.4009	11.351		0.0286
		-NC, PAO 3h	15.9878	20.613	22.8074	56.1712	9.00024	24.9159	16.3271	0,0008
	calculated free GFP/GFP-ATG8a		#1	#2	#3	#4	#5
		+DMSO 3h	0.876359	0.223504	0.515651	0.346326	0.650078
		-NC, DMSO 1,5h		1.07087	3.47832	2.44151	1.4742
		-NC, DMSO 3h	7.20542	1.24999	4.43913	2.43143	3.27759
		-NC, PAO 1,5h		0.392442	1.4894	0.822979	0.223164
		-NC, PAO 3h	1.15199	0.257661	1.01245	1.36576	0.294991
			#1		#2		#3		#4		#5
	raw data protein levels (A.U.)		GFP-ATG8a	free GFP	GFP-ATG8a	free GFP	GFP-ATG8a	free GFP	GFP-ATG8a	free GFP	GFP-ATG8a	free GFP
		+DMSO 3h	5635.49	4938.71	9444.08	2110.79	8774.65	4524.66	13454	4659.47	11138	7240.56
		-NC, DMSO 1,5h			4654.76	4984.64	3741.18	13013	2083.33	5086.47	8013.87	11814.1
		-NC, DMSO 3h	1501.96	10822.3	5992.83	7491	3342.35	14837.1	3081.05	7491.37	4316.07	14146.3
		-NC, PAO 1,5h			4360.23	1711.13	4850.2	7223.9	1661.91	1367.72	13313.8	2971.18
		-NC, PAO 3h	4032.05	4644.88	7259.71	1870.55	6296.44	6374.83	1611.79	2201.33	5550.02	1637.2
											one sample ttest to DMSO 3h
											p value
Figure 1d	Calculated % of -NC, DMSO 3h		#1	#2	#3-1	#3-2	#4-1	#4-2	Average	Stdev
		+DMSO 3h	6.59751	15.5492	5.26887	3.0434	3.74909	5.56152	6.62827	4.15755
		-NC, DMSO 3h, replicate#1	100	131.931	106.382	100	123.243	79.2273	100	20.1596
		-NC, DMSO 3h, replicate#2		68.0692	93.6183		76.7568	120.773
		-NC, PAO 7,5µM, 3h	11.8639	19.6745	16.0037	10.0798	9.21788	13.7176	13.4262	3.58512	4.10873e-08
		-NC, PAO 15µM, 3h	26.1866	18.0374	14.8026	5.06564	7.57362	14.3225	14.3314	6.90438	1.13927e-06
		-NC, PAO 30µM, 3h			13.6951	10.5275	24.9267	13.1086	15.5645	5.5351	0.000118975
	calculated free GFP/GFP-ATG8a		#1	#2	#3-1	#3-2	#4-1	#4-2
		+DMSO 3h	0.370438	0.290194	0.176765	0.1643	0.162654	0.37226
		-NC, DMSO 3h, replicate#1	5.61482	2.46221	3.56899	5.39856	5.34691	5.30308
		-NC, DMSO 3h, replicate#2		1.27037	3.14079		3.3301	8.08393
		-NC, PAO 7,5µM, 3h, replicate#1	0.682521	0.367183	0.536908	0.544162	0.399918	0.91819
		-NC, PAO 7,5µM, 3h, replicate#2	0.649758
		-NC, PAO 15µM, 3h, replicate#1	2.54749	0.33663	0.496611	0.273471	0.328582	0.958676
		-NC, PAO 15µM, 3h, replicate#2	0.39317
		-NC, PAO 30µM, 3h			0.459454	0.568333	1.08145	0.877425
							2 independent replicates within the same experiment				2 independent replicates within the same experiment
			#1		#2		#3-1		#3-2		#4-1		#4-2
	raw data protein levels (A.U.)		GFP-ATG8a	free GFP	GFP-ATG8a	free GFP	GFP-ATG8a	free GFP	GFP-ATG8a	free GFP	GFP-ATG8a	free GFP	GFP-ATG8a	free GFP
		+DMSO 3h	17634.2	6532.39	14452.8	4194.12	11006.4	1945.55	14079.2	2313.2	13925.4	2265.03	2990.93	1113.41
		-NC, DMSO 3h, replicate#1	964.355	5414.68	7574.17	18649.2	2197.38	7842.41	3647.88	19693.3	1875.96	10030.6	1676.67	8891.51
		-NC, DMSO 3h, replicate#2			3876.88	4925.07	5368.2	16860.4			4034.42	13435	1553.96	12562.1
		-NC, PAO 7,5µM, 3h, replicate#1	3230.47	2204.86	8612.46	3162.35	14785.1	7938.24	10667	5804.56	3061.64	1224.41	3673.59	3373.05
		-NC, PAO 7,5µM, 3h, replicate#2	5403.37	3510.88
		-NC, PAO 15µM, 3h, replicate#1	4324.66	11017	6736.1	2267.57	17318.9	8600.77	8365.12	2287.62	4401.66	1446.31	963.82	923.991
		-NC, PAO 15µM, 3h, replicate#2	3872.05	1522.38
		-NC, PAO 30µM, 3h					12508.3	5746.97	8505.41	4833.9	847.163	916.163	1742.08	1528.55
										one sample ttest to AZD 3h
										p value
Figure 1f	Calculated % of +AZD 1µM 3h		#1	#2	#3	#4	#5	Average	Stdev
		+DMSO 3h	0.360817	1.9546	0.187894	3.33051	9.58823	3.08441	3.44803
		+AZD 1µM 3h	100	100	100	100	100	100	0
		+AZD 1µM + PAO 7.5µM 3h		6.59141		11.2002	10.9084	9.56667	2.1072	0.0003
		+AZD 1µM + PAO 30µM 3h	0.687581		0.322271		3.18838	1.39941	1.27375	8.35564e-05
	calculated free GFP/GFP-ATG8a		#1	#2	#3	#4	#5
		+DMSO 3h	0.188799	0.17147	0.42543	0.671231	1.00533
		+AZD 1µM 3h	52.3254	8.7726	226.42	20.154	10.4851
		+AZD 1µM + PAO 7.5µM 3h		0.578238		2.25728	1.14376
		+AZD 1µM + PAO 30µM 3h	0.359779		0.729685		0.334304
			#1		#2		#3		#4		#5
	raw data protein levels (A.U.)		GFP-ATG8a	free GFP	GFP-ATG8a	free GFP	GFP-ATG8a	free GFP	GFP-ATG8a	free GFP	GFP-ATG8a	free GFP
		+DMSO 3h	5500.44	1038.48	13340.4	2287.48	2882.22	1226.18	2942.22	1974.91	3219.59	3236.76
		+AZD 1µM 3h	353.435	18493.6	1491.82	13087.1	54.121	12254.1	511.435	10307.5	1399.72	14676.2
		+AZD 1µM + PAO 7.5µM 3h			1330.06	769.092			1360.01	3069.93	2907.35	3325.3
		+AZD 1µM + PAO 30µM 3h	1061.82	382.021			1161.23	847.335			4415.54	1476.13

## Sheet: Figure 2
	Figure 2a											Figure 2c																Figure 2d
	Calculated death in % of total seedlings											Calculated, NBR1 level relative to WT in +N condition																Calculated, NBR1 mRNA level relative to WT in +N condition
			Independent biological experiment:				t-test compared to WT																t-test compared to WT	t-test compared to WT													one sample t-test compared to WT+N	Mann-Whitney test compared to WT
			#1	#2	#3		p value							Independent biological experiment:	#1		#2		#3				p value	p value						Independent biological experiments:	#1	#2	#3	Average	Stdev		p value	p value
	WT	replicate-1	0.952381	0.9375	0.9375									Independent biological replicate:	#1-1	#1-2	#2-1	#2-2	#3-1	#3-2	Average	Stdev							WT	+N	1	1	1	1
		replicate-2	1	0.916667	0.909091								WT	+N	0.953651	1.04635	1.05495	0.945055	0.996613	1.00339	1	0.0415479								-NC	0.889119	1.06453	0.404177	0.785941	0.279284
		replicate-3	0.941176	0.928571	0.95									-NC	0.606095	0.326399	0.0834048	0.115521	0.12014	0.242748	0.249051	0.180458								-NC +ca	4.39214	5.57742	2.25673	4.07543	1.37404
		replicate-4	0.952381	0.928571	0.95									-NC +ca	2.66442	2.24894	1.38138	0.800554	0.772102	0.722062	1.43157	0.766703							pi4kβ1	+N	0.37607	1.13132	0.382647	0.630013	0.354489		0.277
	pi4kβ1 pi4kβ2	replicate-1	1	1	1		0.7621						pi4kβ1	+N	2.16845	2.27726	0.401388	0.718136	0.609635	0.898978	1.17897	0.753308	0.607379						pi4kβ2	-NC	1.20101	0.513865	0.312247	0.675707	0.380455			>0,9999
		replicate-2	0.95	1	0.894737								pi4kβ2	-NC	0.7132	0.453041	0.0557191	0.0742145	0.117146	0.274555	0.281313	0.236923	0.813504							-NC +ca	3.97245	6.97846	2.0856	4.3455	2.01484			>0,9999
		replicate-3	1	0.944444	1									-NC +ca	2.14408	1.00996	1.4041	1.1348	1.10212	0.839231	1.27238	0.424578	0.693178
		replicate-4	0.952381	0.941176	0.952381																									Independent biological experiments:	#1	#2	#3	#4	Average	Stdev
														Independent biological experiment:	#1		#2		#3	#4									WT	+N	1	1	1	1	1
			#1	#2	#3	#4								Independent biological replicate:	#1-1	#1-2	#2-1	#2-2		#4-1	#4-2	Average	Stdev							-NC	1.85704	1.09514	1.15116		1.36778	0.346711
	WT	replicate-1	0.96	0.888889	0.8	0.333333							WT	+N	1.0085	0.9915	0.886386	1.11361	1	1.25331	0.746691	1	0.148464							-NC +ca	3.74539		3.47311	12.8365	6.68499	4.35117
		replicate-2	0.966667	0.928571	0.9	0.571429								-NC	0.270853	0.379976	0.531961	0.42222	0.349377	0.293499	0.349419	0.371043	0.080695						ami:pi4kα1	+N	1.25953	1.03488	1.76525		1.35322	0.305444	0.2475
		replicate-3	0.606061	0.647059	0.615385	0.666667								-NC +ca	0.320108	0.762197			0.788334	1.33504	1.63816	0.968768	0.464376							-NC	1.85539	1.40791	1.72244		1.66191	0.187631		0.5
		replicate-4		0.735294	0.75	0.5							ami:pi4kα1	+N	0.567978	0.972953	1.45651	1.22191	1.39518	0.969813	1.21622	1.11437	0.282158	0.39685						-NC +ca	3.26175		6.20548	9.05001	6.17241	2.36316		>0,9999
		replicate-5			0.666667	0.875								-NC	0.51953	0.526	0.800235	0.74482	0.752544	0.577468	0.496333	0.63099	0.120012	0.000861					atg5-1	+N	0.907807	1.69538	1.352		1.31839	0.322401	0.2964
		replicate-6			0.727273	0.5								-NC +ca	0.889224	1.13317			2.06145	2.31282	1.5	1.57933	0.538896	0.12439						-NC	1.3004	1.2879	2.39096		1.65975	0.517068		0.4
		replicate-7			0.833333	0.5625							atg5-1	+N	4.94854		8.03329	2.75095	24.4094	14.8604		11.0005	7.85089							-NC +ca	2.21845		4.07469	14.7162	7.00311	5.50636		>0,9999
		replicate-8			0.6									-NC	3.87127		1.58421	6.55912	31.2187	13.1354		11.2737	10.6975
	ami:pi4kα1	replicate-1	0.0727273	0.0909091	0.0833333	0	6.06454e-20							-NC +ca	4.59385				30.5829	13.0049		16.0605	10.8278
		replicate-2	0.0930233	0.0967742	0.3	0
		replicate-3	0.0454545	0.148148	0	0
		replicate-4	0.111111	0.0645161	0.0714286	0
		replicate-5			0.0769231	0
		replicate-6			0.111111	0							Calculated, NBR1 level relative to loading controls
		replicate-7			0
		replicate-8			0.027027									Independent biological experiment:	#1		#2		#3
	atg5-1	replicate-1	0	0	0	0	9.04742e-05							Independent biological replicate:	#1-1	#1-2	#2-1	#2-2	#3-1	#3-2
		replicate-2	0	0	0	0							WT	+N	0.426162	0.467586	1.11628	1	1.03961	1.04668
		replicate-3	0	0	0	0								-NC	0.270848	0.145859	0.0882539	0.122238	0.125324	0.253222
		replicate-4	0.0238095	0	0	0								-NC +ca	1.19066	1.00499	1.46169	0.847098	0.805417	0.753217
		replicate-5			0	0							pi4kβ1	+N	0.969024	1.01765	0.424725	0.759889	0.63594	0.937767
		replicate-6			0	0							pi4kβ2	-NC	0.318711	0.202452	0.0589586	0.0785294	0.122201	0.286401
		replicate-7			0	0								-NC +ca	0.958132	0.451327	1.48573	1.20077	1.14968	0.875442
		replicate-8			0	0
														Independent biological experiment:	#1		#2		#3	#4
	Counted		Independent biological experiment:											Independent biological replicate:	#1-1	#1-2	#2-1	#2-2		#4-1	#4-2
			#1		#2		#3						WT	+N	1.10072	1.08216	0.725408	0.911368	0.607674	1.0305	0.613945
			live seedlings	total seedlings	live seedlings	total seedlings	live seedlings	total seedlings						-NC	0.29562	0.414722	0.435351	0.34554	0.212307	0.241321	0.2873
	WT	replicate-1	20	21	15	16	15	16						-NC +ca	0.349379	0.831894			0.47905	1.0977	1.34693
		replicate-2	10	10	11	12	20	22					ami:pi4kα1	+N	0.619915	1.06192	1.19199	1	0.847815	0.797401	1
		replicate-3	16	17	13	14	19	20						-NC	0.567037	0.574099	0.654903	0.609552	0.457301	0.474807	0.408096
		replicate-4	20	21	13	14	19	20						-NC +ca	0.970536	1.23679			1.25269	1.90165	1.23333
	pi4kβ1 pi4kβ2	replicate-1	19	19	16	16	17	17					atg5-1	+N	5.40104		6.57435	2.25135	14.8329	12.2185
		replicate-2	19	20	17	17	17	19						-NC	4.22527		1.2965	5.36791	18.9708	10.8002
		replicate-3	18	18	17	18	20	20						-NC +ca	5.01391				18.5844	10.6929
		replicate-4	20	21	16	17	20	21
			#1		#2		#3		#4				protein levels in A.U. relative to each protein in each experiment
			live seedlings	total seedlings	live seedlings	total seedlings	live seedlings	total seedlings	live seedlings	total seedlings
	WT	replicate-1	48	50	32	36	8	10	2	6				Independent biological experiment:	#1						#2						#3
		replicate-2	29	30	39	42	9	10	4	7				Independent biological replicate:	#1-1			#1-2			#2-1			#2-2			#3-1			#3-2
		replicate-3	20	33	22	34	8	13	4	6					total prot.	H3	NBR1	total prot.	H3	NBR1	total prot.	H3	NBR1	total prot.	H3	NBR1	total prot.	H3	NBR1	total prot.	H3	NBR1
		replicate-4			25	34	6	8	4	8			WT	+N	1	1	0.426162	1	0.886078	0.440952	0.791666	1	1	1	1	1	0.92379	1	1	0.910801	1	1
		replicate-5					8	12	7	8				-NC	0.958765	0.672131	0.220863	0.923801	0.982147	0.139	0.940338	0.828497	0.0780533	0.866901	0.356008	0.0747429	1	0.767994	0.110786	0.940165	0.530093	0.186151
		replicate-6					8	11	3	6				-NC +ca	0.982389	0.697353	1	0.990066	1	1	0.816282	0.543517	0.993804	0.981413	0.92843	0.808912	0.853872	0.278938	0.456192	0.944493	0.986951	0.727398
		replicate-7					20	24	9	16			pi4kβ1	+N	0.883431	0.813027	0.821954	0.947772	0.991773	0.986886	1	0.36676	0.290249	0.945639	0.720554	0.633061	0.863629	0.605381	0.467101	0.957773	0.837952	0.841986
		replicate-8					18	30					pi4kβ2	-NC	0.932474	0.650505	0.252256	0.878249	0.651766	0.154878	0.791074	0.392885	0.0349023	0.943929	0.370915	0.0516269	0.890574	0.354184	0.0760553	1	0.515491	0.217019
	ami:pi4kα1	replicate-1	4	55	3	33	1	12	0	10				-NC +ca	0.974491	0.710148	0.807054	0.910302	0.915011	0.411907	0.793011	0.399732	0.886049	0.920954	0.522743	0.866776	0.913631	0.193796	0.636593	0.952266	0.65731	0.704545
		replicate-2	4	43	3	31	3	10	0	9
		replicate-3	2	44	4	27	0	11	0	7
		replicate-4	4	36	2	31	1	14	0	8				Independent biological experiment:	#1						#2						#3			#4
		replicate-5					1	13	0	8				Independent biological replicate:	#1-1			#1-2			#2-1			#2-2						#4-1			#4-2
		replicate-6					1	9	0	8					total prot.	H3	NBR1	total prot.	H3	NBR1	total prot.	H3	NBR1	total prot.	H3	NBR1	total prot.	H3	NBR1	total prot.	H3	NBR1	total prot.	H3	NBR1
		replicate-7					0	32					WT	+N	1	0.816994	1	0.911794	0.936354	1	0.948057	1	0.706568	0.942875	0.559342	0.684537	0.940753	0.988224	0.586094	1	0.560744	0.804171	0.891287	0.74543	0.502427
		replicate-8					1	37						-NC	0.984806	0.607994	0.235432	0.931469	0.905068	0.380826	0.960806	0.918577	0.409095	0.997563	0.742461	0.300624	1	0.615171	0.171456	0.9506	0.574484	0.184017	0.81674	0.300575	0.160502
	atg5-1	replicate-1	0	34	0	36	0	11	0	9				-NC +ca	0.942646	0.864721	0.315728	0.863855	0.702498	0.65152							0.868083	0.543573	0.338127	0.87542	0.610584	0.815594	0.917736	0.0992026	0.684871
		replicate-2	0	15	0	35	0	10	0	8			ami:pi4kα1	+N	0.985909	1	0.615547	0.926389	0.94189	0.991983	0.918257	0.759612	1	1	1	1	0.95517	1	0.828812	0.966801	1	0.784164	1	1	1
		replicate-3	0	23	0	31	0	12	0	10				-NC	0.956823	0.855592	0.513853	1	1	0.574099	1	0.83803	0.601866	0.967781	0.709256	0.511121	0.947412	0.765036	0.391552	0.846741	0.363663	0.287354	0.896184	0.342043	0.252658
		replicate-4	1	42	0	29	0	11	0	7				-NC +ca	0.963421	0.671661	0.793453	0.841249	0.49485	0.826236							0.956127	0.640439	1	0.83763	0.214089	1	0.926893	0.418895	0.829901
		replicate-5					0	12	0	6			atg5-1	+N	0.94748	0.925643	5.05841				0.325539	0.147406	1.55465	1.01751	0.970513	2.23787	0.274865	0.134572	3.03658	0.243197	0.0874075	2.01975
		replicate-6					0	10	0	5				-NC	0.992727	0.924208	4.04978				0.307965	0.0743568	0.24784	1.08746	0.710012	4.82434	0.249748	0.0695544	3.02871	0.245982	0.0733769	1.72458
		replicate-7					0	17	0	21				-NC +ca	0.994182	0.860618	4.6499										0.26054	0.122123	3.55579	0.258174	0	1.38031
		replicate-8					0	17	0	21
													Raw data: protein levels (from ImageJ)
														Independent biological experiment:	#1						#2						#3
														Independent biological replicate:	#1-1			#1-2			#2-1			#2-2			#3-1			#3-2
															total prot.	H3	NBR1	total prot.	H3	NBR1	total prot.	H3	NBR1	total prot.	H3	NBR1	total prot.	H3	NBR1	total prot.	H3	NBR1
													WT	+N	48707.2	12069	3231.76	51118	10770.3	7211.17	37389.3	10952.3	25301.8	50124.2	9572.78	31654.7	47016.1	11126.8	17416.9	43456.9	7996.12	17953.5
														-NC	46698.8	8111.97	1674.89	47222.9	11938	2273.15	44410.9	9073.97	1974.89	43452.7	3407.98	2365.96	50894.8	8545.32	1929.55	44857.9	4238.69	3342.05
														-NC +ca	47849.4	8416.39	7583.41	50610.2	12155	16353.6	38551.9	5952.78	25145.1	49192.5	8887.66	25605.9	43457.6	3103.69	7945.46	45064.4	7891.78	13059.3
													pi4kβ1	+N	43029.4	9812.46	6233.22	48448.2	12055	16139.2	47228.7	4016.88	7343.82	47399.4	6897.71	20039.3	43954.2	6735.95	8135.46	45698	6700.37	15116.6
													pi4kβ2	-NC	45418.2	7850.97	1912.96	44894.4	7922.25	2532.81	37361.4	4303	883.092	47313.6	3550.69	1634.23	45325.6	3940.93	1324.65	47712.8	4121.93	3896.25
														-NC +ca	47464.8	8570.8	6120.22	46532.8	11122	6736.17	37452.9	4378	22418.7	46162	5004.1	27437.5	46499	2156.33	11087.5	45435.3	5255.93	12649
														Independent biological experiment:	#1						#2						#3			#4
														Independent biological replicate:	#1-1			#1-2			#2-1			#2-2						#4-1			#4-2
															total prot.	H3	NBR1	total prot.	H3	NBR1	total prot.	H3	NBR1	total prot.	H3	NBR1	total prot.	H3	NBR1	total prot.	H3	NBR1	total prot.	H3	NBR1
													WT	+N	64480.5	8843.05	10172.5	54075	10601.9	20831.6	47261.4	7719.42	4259.83	47963.2	5139.71	1926.2	44040.4	12387.8	2983.93	29919.1	8607.2	7085.99	37741.2	6099.28	8725.89
														-NC	63500.8	6580.85	2394.94	55241.9	10247.7	7933.21	47897	7090.88	2466.4	50745.1	6822.37	845.92	46814	7711.41	872.92	28441.1	8818.09	1621.48	34584.5	2459.38	2787.52
														-NC +ca	60782.2	9359.63	3211.75	51232	7954.1	13572.2							40638.4	6813.9	1721.48	26191.8	9372.22	7186.65	38861.2	811.698	11894.5
													ami:pi4kα1	+N	63571.9	10823.9	6261.67	54940.6	10664.6	20664.6	45775.9	5863.76	6028.9	50869.1	9188.85	2813.88	44715.3	12535.4	4219.66	28925.8	15349.6	6909.7	42344.6	8182.23	17367.5
														-NC	61696.4	9260.82	5227.19	59306.2	11322.6	11959.4	49850.9	6469.1	3628.59	49230.1	6517.25	1438.23	44352.1	9590.02	1993.48	25333.7	5582.07	2532.03	37948.6	2798.67	4388.02
														-NC +ca	62121.8	7269.97	8071.42	49891.3	5602.97	17211.8							44760.1	8028.15	5091.22	25061.2	3286.18	8811.55	39248.9	3427.5	14413.3
													atg5-1	+N	61094	10019	51456.8				16228.4	1137.89	9372.85	51759.8	8917.9	6297.1	12867.5	1686.91	15459.9	7276.26	1341.67	17797.2
														-NC	64011.5	10003.5	41196.5				15352.3	573.991	1494.2	55318.2	6524.2	13575.1	11691.7	871.891	15419.8	7359.57	1126.31	15196.2
														-NC +ca	64105.3	9315.22	47301.3										12196.9	1530.86	18103.3	7724.33		12162.7

## Sheet: Figure 3
	Fig 3b
	calculated, number of puncta/area
		independent biological experiments:	Independent biological replicates:	number of ATG8a puncta per 1,000 µm²			number of ATG8e puncta per 1,000 µm²			number of ATG8f puncta per 1,000 µm²
				+N	-NC DMSO	-NC PAO	+N	-NC DMSO	-NC PAO	+N	-NC DMSO	-NC PAO
		#1	1	0.616643	2.17056	0.0612211	0.445658	4.76206	0.122029	2.3102	11.1379	0
			2	0.471565	2.09564	0	0.167784	3.9809	0	0.228508	7.84788	0.073801
			3	0	3.79452	0.710333	0.263685	3.20712	0	0	5.52236	0
			4	0.109421	6.49376	0.847696	0.26162	2.65092	0.191743	0.287455	1.23521	0.078425
			5	0.819808	4.7519	0.830163	0.143854	1.06303	0.128158	0.5731	1.21423	0
			6	0.563158	2.80444	0.220319	0	1.9344	0.155384	0.117498	6.48643	0
			7	0.419787	2.71538	0.405494	0	4.00132	0.0846305	0.109697	5.47029	0.327584
			8	0.634363	2.17308	0	0.228332	3.51565	0	0.113797	3.38521	0
			9	0.281398	3.08904	0	0.208842	2.14035	0.081913	0.335097	2.82207	0.0877628
			10	0.160136	3.49769	0.182584	0.160475	2.79399	0	0.094396	2.98309	0.254888
			11	0.0500865	3.37731	0.319649	0.331638		0.0912298	0.0954267	1.66532	0.141479
			12	0.257566	2.11162		0.169533			0.782123	5.52506
			13	0.460355			0.349639			0.784539
			14	0.0427553			0.156701
			15	0.0467194			0.222843
			16	0.0492879			0.926098
			17				0.0686162
			18				0.465416
			19				0.214891
			20				0.215198
			21				0
		#2	1	0.808784	7.29381	0.129404	0.174195	5.04174	0.161257	0.412097	2.92054	0.0986126
			2	0	9.55523	0	0.0621768	3.19959	0.484479	0.215994	1.55101	0.237891
			3	0.374593	7.58585	0	0.0742336	2.06685	0.243706	0.401289	0.592842	0.398217
			4	0.0676267	6.49234	0.184065	0.199387	5.74243	0.186296	0.257856	1.65587	0.343066
			5	0.875694	3.25853	0	0.166665	1.54207	0.527751	0	2.89435	0.333624
			6	0.909674	4.55686	0.391215	0.10429	2.28042	0.212668	0.197504	1.2099	0.132612
			7	0.292102	4.38633	0.0723734	0.329121	3.2653	0.48561	0.26555	0.988485	0.0717692
			8		1.29061	0.305564	0.234075	2.51854	2.48279	0.0746853	0.638011	0.588779
			9		0.48492	0.0886835	0.0549001	1.53431	0.10031	0.134374	1.97625	0.174376
			10			0.202656	0.0492549	2.22692	0.109075		2.2726	0.163877
			11						0		1.80713	0.215321
			12						0		2.85403
		#3	1	0	0.315826	0	0.226819	1.51072	0	0.0695415	7.30581	0.190913
			2	0	0.335819	0	0.0599912	1.34764	0	0.153872	4.53063	0.107329
			3	0	0.984538	0.26959	0.0590154	0.80196	0.14373	0.0849893	3.86582	0.37705
			4	0.288123	3.72169	0.413878	0.225293	3.50049	0.142646	0.192795	3.00397	0.0677685
			5	0.177583	2.16519	0.467216	0.165655	3.89755	0	0.0993361	5.94186	0.0708366
			6	0.088162	3.90916	0.129136	0.171895	3.49469	0.127403	0.411053	2.71325	0.234903
			7	0.0674512	2.9904	0.162469	0.151875	3.81855	0.13289	0	3.51995	0.178729
			8		4.34073	0.14372		1.63074	0.19049	0.0608959	2.39062	0.246135
			9		6.11242	0.150128		3.70186	0.127496	0.158059	1.09254	0.25502
			10		6.45242	0		2.57395			1.70126	0.336707
			11		4.30588			2.24891			2.53639
			12								2.15651
			13								1.70469
		one way ANOVA		6.99239e-19			5.33028e-30			7.44912e-16
		unpaired two-tailed t-test to DMSO
				1.32376e-11		2.79835e-12	1.31816e-20		4.75408e-17	1.9167e-09		2.5721e-10
			bonferroni correction	0.0166667		0.0166667	0.0166667		0.0166667	0.0166667		0.0166667
			significant	TRUE		TRUE	TRUE		TRUE	TRUE		TRUE
	raw data	independent biological experiments:	Independent biological replicates:	ATG8a							Independent biological replicates:	ATG8e							Independent biological replicates:	ATG8f
				area (µm2)			number of puncta					area (µm2)			number of puncta					area (µm2)			number of puncta
				+N	-NC DMSO	-NC PAO	+N	-NC DMSO	-NC PAO			+N	-NC DMSO	-NC PAO	+N	-NC DMSO	-NC PAO			+N	-NC DMSO	-NC PAO	+N	-NC DMSO	-NC PAO
		#1	1	19460.2	13821.3	16334.2	12	30	1		1	20194.9	14069.5	16389.6	9	67	2		1	12553	21368.4	12414.5	29	238	0
			2	16964.8	11452.4	13045.6	8	24	0		2	17880.2	14318.4	13108.9	3	57	0		2	13128.7	16565	13549.9	3	130	1
			3	22816	11068.6	11262.3	0	42	8		3	15169.6	13407.7	15812.1	4	43	0		3	12391.9	14305.5	15322.5	0	79	0
			4	18278	10009.6	10617	2	65	9		4	15289.4	14711.9	15645.9	4	39	3		4	13915.2	12953.2	12751	4	16	1
			5	17077.2	13257.9	10841.2	14	63	9		5	20854.5	14110.7	15605.8	3	15	2		5	8724.49	13177.1	5730.88	5	16	0
			6	14205.6	11767.1	9077.76	8	33	2		6	18190.7	13957.8	12871.3	0	27	2		6	17021.6	11716.8	12297.7	2	76	0
			7	11910.8	14362.6	9864.52	5	39	4		7	20204.8	11746.1	11816.1	0	47	1		7	18232.1	10785.5	15263.3	2	59	5
			8	11034.7	12885	10443.1	7	28	0		8	17518.4	12231	12239.5	4	43	0		8	17575.1	11225.3	16499.9	2	38	0
			9	21322.1	9711.75	16430.8	6	30	0		9	14364.9	11680.3	12208.1	3	25	1		9	17905.3	13465.3	11394.4	6	38	1
			10	18734.1	10006.6	16430.8	3	35	3		10	12463	12526.9	13261.4	2	35	0		10	21187.3	11397.6	15693.2	2	34	4
			11	19965.5	12732	15642.1	1	43	5		11	9046.02		10961.3	3		1		11	20958.5	9007.26	14136.3	2	15	2
			12	19412.5	11839.2		5	25			12	17695.6			3				12	17900	11764.6		14	65
			13	19550.1			9				13	17160.5			6				13	20394.1			16
			14	23388.9			1				14	19144.8			3				14
			15	21404.4			1				15	17949.8			4				15
			16	20289			1				16	15117.2			14				16
			17								17	14573.8			1				17
			18								18	12891.7			6				18
			19								19	13960.5			3				19
			20								20	13940.6			3				20
			21								21	17128.2			0				21
		#2	1	14837.1	18097.5	15455.4	12	132	2		1	22962.8	15669.2	12402.6	4	79	2		1	14559.7	17120.1	20281.4	6	50	2
			2	12781.2	15907.5	16140.5	0	152	0		2	16083.2	16252.1	10320.4	1	52	5		2	13889.3	21921.2	16814.4	3	34	4
			3	16017.4	15291.6	10414.1	6	116	0		3	13471	13063.3	8206.59	1	27	2		3	17443.8	20241.5	15067.2	7	12	6
			4	14787.1	12322.2	10865.7	1	80	2		4	15046.1	13583.1	16103.4	3	78	3		4	15512.5	18721.3	11659.6	4	31	4
			5	12561.5	14730.6	13859.4	11	48	0		5	12000.1	16211.9	15158.7	2	25	8		5	14814.9	14511	17984.3	0	42	6
			6	14290.8	15580.9	17893	13	71	7		6	19177.3	15786.6	14106.5	2	36	3		6	15189.6	22315.9	15081.6	3	27	2
			7	17117.3	12994.9	13817.2	5	57	1		7	12153.6	13781.3	12355.6	4	45	6		7	15063.1	19221.3	13933.6	4	19	1
			8		14721.7	13090.5		19	4		8	12816.4	13896.9	19333.1	3	35	48		8	13389.5	18808.5	13587.4	1	12	8
			9		16497.6	11276.1		8	1		9	18214.9	13035.1	19938.2	1	20	2		9	14883.9	18216.3	11469.4	2	36	2
			10			9868.93			2		10	20302.6	13471.5	18336	1	30	2		10		17161	12204.3		39	2
			11						2		11			19070			0		11		19367.8	13932.7		35	3
			12								12			18312.7			0		12		17869.5			51
		#3	1	11260.5	18997.8	11049.3	0	6	0		1	17635.2	11914.9	14300.7	4	18	0		1	14379.9	13414	10476	1	98	2
			2	10085.5	11911.2	9284.82	0	4	0		2	16669.1	9646.47	12609.9	1	13	0		2	12997.8	10594.5	9317.18	2	48	1
			3	8406.65	17267	11128	0	17	3		3	16944.7	12469.4	13915	1	10	2		3	11766.2	9829.74	10608.7	1	38	4
			4	10412.2	11285.2	9664.69	3	42	4		4	17754.7	16283.4	14020.8	4	57	2		4	20747.4	12317	14756.1	4	37	1
			5	11262.3	13393.7	14982.4	2	29	7		5	12073.3	16677.2	12562.5	2	65	0		5	20133.7	19859.1	14117	2	118	1
			6	11342.8	13046.3	15487.6	1	51	2		6	11635	15165.8	15698.2	2	53	2		6	14596.6	18796.7	12771.2	6	51	3
			7	14825.5	13376.1	12310	1	40	2		7	13168.8	14403.4	15050	2	55	2		7	12510.5	13636.6	16785.2	0	48	3
			8		12209.9	13915.9		53	2		8		9811.51	15748.8		16	3		8	16421.5	17987	16251.3	1	43	4
			9		14396.9	13321.9		88	2		9		6483.23	15686.8		24	2		9	12653.5	10983.6	15685.1	2	12	4
			10		13173.4	12742.8		85			10		9712.72			25			10		9992.59	11879.8		17	4
			11		9057.38			39			11		11116.5			25			11		10250.8			26
			12								12								12		12983.9			28
			13								13								13		17011.9			29

## Sheet: Figure 4
		Fig 4
		Relative ATG8 levels in each type of samples, normalized by loading controls
			ATG8
			S100			P100			TL
			Rich	DMSO	PAO	Rich	DMSO	PAO	Rich	DMSO	PAO
		Exp#1	0.891694	1.02822	1	1.09449	0.773164	0.831452	1.46656	0.829193	0.897521
		Exp#2	0.817738	0.744923	1.20742	0.697204	0.691309	1.64595	0.574119	1.20718	1.02954
		Exp#3	0.272446	0.523366	1	0.605302	0.439954	1.01411	0.688605	1.15798	0.663476
		Exp#4	0.430891	0.418851	1	1	0.715628	0.976963	0.460736	0.718241	1.04536
		Average	0.603192	0.678839	1.05185	0.849248	0.655014	1.11712	0.797506	0.97815	0.908974
		SD	0.299079	0.26969	0.103708	0.234873	0.147424	0.361257	0.455635	0.241202	0.176576
		paired ttest DMSO:Rich		0.376951			0.0717199			0.56904
		paired ttest PAO:DMSO			0.0715791			0.0990386			0.719461
			ATG8-PE in P100
			Rich	DMSO	PAO
		Exp#1	1.00539	1.04472	0.185755
		Exp#2	0.791989	1	0.350843
		Exp#3	0.788086	1	0.511407
		Exp#4	0.925144	1.13934	0.283209
		Average	0.877652	1.04602	0.332804
		SD	0.106352	0.06569	0.137001
		paired ttest DMSO:Rich		0.0296663
		paired ttest PAO:DMSO			0.00412928
		ATG8 levels normalized by loading controls: UGP for TS and TL; PIP2 for Tmb					Protein levels in A.U. relative to each type of sample (TS; Tmb; TL)							Raw data imageJ
		Exp#1		ATG8	ATG8-PE		Exp#1		ATG8	ATG8-PE	UGP	PIP2		Exp#1		ATG8	ATG8-PE	UGP	PIP2
		S100	rich	0.891694			S100	rich	0.775974		0.870224			S100	rich	5292.1		6105.66
			DMSO	1.02822				DMSO	0.904995		0.880159				DMSO	6172.02		6175.37
			PAO	1				PAO	1		1				PAO	6819.95		7016.2
		P100	rich	1.09449	1.00539		P100	rich	1	0.918593		0.913669		P100	rich	2532.81	3208.18		13250.4
			DMSO	0.773164	1.04472			DMSO	0.740066	1		0.957191			DMSO	1874.45	3492.49		13881.5
			PAO	0.831452	0.185755			PAO	0.831452	0.185755		1			PAO	2105.91	648.749		14502.4
		TL	rich	1.46656			TL	rich	1		0.681867			TL	rich	12049.2		5804.54
			DMSO	0.829193				DMSO	0.785968		0.947871				DMSO	9470.32		8068.95
			PAO	0.897521				PAO	0.897521		1				PAO	10814.4		8512.71
		Exp#2		ATG8	ATG8-PE		Exp#2		ATG8	ATG8-PE	UGP	PIP2		Exp#2		ATG8	ATG8-PE	UGP	PIP2
		S100	rich	0.817738			S100	rich	0.6781		0.829239			S100	rich	3267.57		5573.18
			DMSO	0.744923				DMSO	0.744923		1				DMSO	3589.57		6720.83
			PAO	1.20742				PAO	1		0.828215				PAO	4818.71		5566.3
		P100	rich	0.697204	0.791989		P100	rich	0.659462	0.749115		0.945866		P100	rich	2043.93	728.406		10513.5
			DMSO	0.691309	1			DMSO	0.691309	1		1			DMSO	2142.64	972.355		11115.2
			PAO	1.64595	0.350843			PAO	1	0.213156		0.607552			PAO	3099.4	207.263		6753.07
		TL	rich	0.574119			TL	rich	0.574119		1			TL	rich	1984.79		3276.03	2771.03
			DMSO	1.20718				DMSO	1		0.828377				DMSO	3457.1		2713.79	2929.45
			PAO	1.02954				PAO	0.659945		0.641008				PAO	2281.5		2099.96	2809.08
		Exp#3		ATG8	ATG8-PE		Exp#3		ATG8	ATG8-PE	UGP	PIP2		Exp#3		ATG8	ATG8-PE	UGP	PIP2
		S100	rich	0.272446			S100	rich	0.200961		0.737617			S100	rich	1651.96		4235.88
			DMSO	0.523366				DMSO	0.301253		0.575607				DMSO	2476.4		3305.52
			PAO	1				PAO	1		1				PAO	8220.32		5742.66
		P100	rich	0.605302	0.788086		P100	rich	0.425989	0.554626		0.703763		P100	rich	1197.08	876.355		9390.63
			DMSO	0.439954	1			DMSO	0.439954	1		1			DMSO	1236.33	1580.08		13343.5
			PAO	1.01411	0.511407			PAO	1	0.50429		0.986083			PAO	2810.12	796.82		13157.8
		TL	rich	0.688605			TL	rich	0.450009		0.653507			TL	rich	4107.59		3663.33	7706.32
			DMSO	1.15798				DMSO	1		0.86357				DMSO	9127.8		4840.86	11644.7
			PAO	0.663476				PAO	0.663476		1				PAO	6056.07		5605.64	6809.07
		Exp#4		ATG8	ATG8-PE		Exp#4		ATG8	ATG8-PE	UGP	PIP2		Exp#4		ATG8	ATG8-PE	UGP	PIP2
		S100	rich	0.430891			S100	rich	0.249962		0.580106			S100	rich	415.092		2262.2
			DMSO	0.418851				DMSO	0.298636		0.712988				DMSO	495.92		2780.4
			PAO	1				PAO	1		1				PAO	1660.62		3899.64
		P100	rich	1	0.925144		P100	rich	1	0.925144		1		P100	rich	4651.63	4410.05		16800.6
			DMSO	0.715628	1.13934			DMSO	0.628109	1		0.877703			DMSO	2921.73	4766.87		14745.9
			PAO	0.976963	0.283209			PAO	0.951714	0.27589		0.974156			PAO	4427.02	1315.13		16366.4
		TL	rich	0.460736			TL	rich	0.460736		1			TL	rich	3411.52		3797.28	5865.2
			DMSO	0.718241				DMSO	0.637254		0.887242				DMSO	4718.54		3369.1	5549.73
			PAO	1.04536				PAO	1		0.956612				PAO	7404.49		3632.52	5589.32

## Sheet: Figure 5b
	Fig 5b
	Protein levels relative to DMSO Tmb
		ATG12-ATG5
		TL			S100			P100
		+N	DMSO	PAO	+N	DMSO	PAO	+N	DMSO	PAO
	Exp#1	4.8312	4.93156	4.50511	9.56232	11.2985	10.2933	0.92654	1	1.99628
	Exp#2	7.76642	7.32585	7.48828	9.08424	19.6539	13.7451	1.17815	1	1.73429
	Exp#3	4.95638	7.22542	5.40294	5.808	9.82754	4.40853	0.944622	1	2.39195
	Average	5.85134	6.49428	5.79878	8.15152	13.5933	9.48232	1.01644	1	2.04084
	SD	1.65969	1.35429	1.53047	2.04358	5.29992	4.72082	0.140338		0.33109
	ones sample ttest							0.0858		0.0321
	kruskal wallis	0.9929			0.2536			0.0357
		ATG5
		TL			S100			P100
		+N	DMSO	PAO	+N	DMSO	PAO	+N	DMSO	PAO
	Exp#1	8.05521	7.68549	6.751	15.2575	17.7154	16.8377	1.00073	1	2.6167
	Exp#2	18.1867	15.3289	14.8499	22.2642	36.0104	25.174	1.15238	1	2.70813
	Exp#3	7.28311	13.4062	8.98827	11.6852	19.8886	16.2807	0.805341	1	3.55586
	Average	11.175	12.1402	10.1964	16.4023	24.5381	19.4308	0.986152	1	2.96023
	SD	6.08454	3.97589	4.18243	5.38158	9.99455	4.98158	0.17398		0.517857
	ones sample ttest							0.903		0.0225
	kruskal wallis	0.8786			0.3821			0.0357
	Normalized to DMSO Tmb = 1 for each protein and in each experiment
			Exp#1			Exp#2			Exp#3
			ATG12-ATG5	ATG5		ATG12-ATG5	ATG5		ATG12-ATG5	ATG5
	TL	+N	4.8312	8.05521		7.76642	18.1867		4.95638	7.28311
		DMSO	4.93156	7.68549		7.32585	15.3289		7.22542	13.4062
		PAO	4.50511	6.751		7.48828	14.8499		5.40294	8.98827
	S100	+N	9.56232	15.2575		9.08424	22.2642		5.808	11.6852
		DMSO	11.2985	17.7154		19.6539	36.0104		9.82754	19.8886
		PAO	10.2933	16.8377		13.7451	25.174		4.40853	16.2807
	P100	+N	0.92654	1.00073		1.17815	1.15238		0.944622	0.805341
		DMSO	1	1		1	1		1	1
		PAO	1.99628	2.6167		1.73429	2.70813		2.39195	3.55586
	Normalized to loading controls			TL: /Average (UGP;PIP2)
				TS: /UGP
				TP: /PIP2
			Exp#1			Exp#2			Exp#3
			ATG12-ATG5	ATG5		ATG12-ATG5	ATG5		ATG12-ATG5	ATG5
	TL	+N	0.198142	1.62895		0.287886	3.21947		0.130554	1.07886
		DMSO	0.202258	1.55418		0.271555	2.71359		0.190322	1.98588
		PAO	0.184768	1.36521		0.277576	2.62879		0.142317	1.33144
	S100	+N	0.39218	3.08541		0.336734	3.94129		0.152986	1.73095
		DMSO	0.463385	3.58245		0.728531	6.3747		0.258863	2.94612
		PAO	0.422161	3.40497		0.509503	4.45641		0.116123	2.41168
	P100	+N	0.0380002	0.202371		0.0436716	0.203999		0.0248819	0.119296
		DMSO	0.041013	0.202223		0.037068	0.177024		0.0263406	0.148131
		PAO	0.0818733	0.529155		0.0642865	0.479403		0.0630055	0.526735
	Raw data (ImageJ)
			Exp#1					Exp#2					Exp#3
			ATG12-ATG5	ATG5	UGP	PIP2		ATG12-ATG5	ATG5	UGP	PIP2		ATG12-ATG5	ATG5	UGP	PIP2
	TL	+N	937.627	7708.32	680.426	8783.75		727.335	8133.9	336.87	4716.07		885.648	7318.71	917.719	12649.8
		DMSO	1146.11	8806.9	792.426	10540.8		860.87	8602.49	308.698	6031.61		965.648	10075.9	1040.08	9107.44
		PAO	946.234	6991.49	526.062	9716.34		862.355	8166.95	405.991	5807.49		749.991	7016.54	1217.67	9322.08
	S100	+N	1306.82	10281.2	3332.2			875.749	10250.1	2600.71			958.406	10843.8	6264.66
		DMSO	1547.36	11962.7	3339.25			1203.23	10528.4	1651.59			1248.82	14212.8	4824.25
		PAO	1150.11	9276.32	2724.35			1058.53	9258.49	2077.57			330.799	6870.12	2848.69
	P100	+N	420.092	2237.2		11055		268.607	1254.72		6150.61		398.92	1912.62		16032.5
		DMSO	463.92	2287.45		11311.5		284.607	1359.18		7677.97		304.849	1714.38		11573.4
		PAO	1045.18	6755.12		12765.9		630.335	4700.59		9805.09		944.82	7898.83		14995.8

## Sheet: Figure 5d,f
	Fig 5d													Fig 5f
	ATG4a levels relative to DMSO in P100													ATG18 levels relative to DMSO in P100
		Exp#1	Exp#2	Exp#3	Average	SD									Exp#1	Exp#2	Exp#3	Exp#4	Exp#5	Average	SD
	TL DMSO	1.56343	3.51766	1.62882	2.23664	1.10988								TL DMSO	0.779928	3.32706		0.948098	1.95075	1.75146	1.17069
	TL PAO	3.17718	2.43552	1.48242	2.36504	0.849575								TL PAO	0.610826	1.66286		1.05171	3.03136	1.58919	1.05378
	S100 DMSO	0.392593	1.79384	0.639119	0.941849	0.748067								P100 DMSO	1	1	1	1	1	1		one sample ttest DMSO:PAO
	S100 PAO	0.309946	1.85133	0.765946	0.975742	0.791821								P100 PAO	2.47865	1.50644	5.7423	1.29402	1.94478	2.59324	1.81792	0.015
	P100 DMSO	1	1	1	1		one sample ttest DMSO:PAO							S100 DMSO	2.18835	2.74632		0.737657	4.09037	2.44068	1.38791
	P100 PAO	1.7872	1.55444	1.3443	1.56198	0.221544	0.0481							S100 PAO	1.60516	2.72904		0.491394	2.84819	1.91845	1.10395
						Normalized to loading controls													Normalized to loading controls
	Raw data (ImageJ)					TL/average(UGP-PIP2); Tmb/PIP2; TS/UGP				Normalized to Tmb DMSO =1				Raw data (ImageJ)					TL/average(UGP-PIP2); Tmb/PIP2; TS/UGP				Normalized to DMSO in P100 =1
	Exp#1	ATG4a	UGP	PIP2		Exp#1	ATG4a			Exp#1	ATG4a			Exp#1	ATG18a	UGP	PIP2		Exp#1	ATG18a			Exp#1	ATG18a
	TL DMSO	4990.85	5231.3	6872.92		TL DMSO	0.824647			TL DMSO	1.56343			TL DMSO	3945.63	10410.4	5356.44		TL DMSO	0.500496			TL DMSO	0.779928
	TL PAO	10615.6	7319.32	5349.61		TL PAO	1.67584			TL PAO	3.17718			TL PAO	2335	11098.2	815.678		TL PAO	0.39198			TL PAO	0.610826
	P100 DMSO	7500.51		14220		P100 DMSO	0.527461			P100 DMSO	1			P100 DMSO	8767.19		13662		P100 DMSO	0.641721			P100 DMSO	1
	P100 PAO	14520.6		15403.6		P100 PAO	0.942678			P100 PAO	1.7872			P100 PAO	26296		16532.1		P100 PAO	1.59061			P100 PAO	2.47865
	S100 DMSO	1425.23	6882.61			S100 DMSO	0.207078			S100 DMSO	0.392593			S100 DMSO	10340.2	7363.15			S100 DMSO	1.40431			S100 DMSO	2.18835
	S100 PAO	240.364	1470.26			S100 PAO	0.163485			S100 PAO	0.309946			S100 PAO	11374.4	11042.4			S100 PAO	1.03007			S100 PAO	1.60516
	Exp#2					Exp#2	ATG4a			Exp#2	ATG4a			Exp#2	ATG18a	UGP	PIP2		Exp#2	ATG18a			Exp#2	ATG18a
	TL DMSO	8924.39	6974.78	2428.79		TL DMSO	1.89808			TL DMSO	3.51766			TL DMSO	17626.3	8439.15	5288.1		TL DMSO	2.56807			TL DMSO	3.32706
	TL PAO	9551.34	9405.92	5129.97		TL PAO	1.31417			TL PAO	2.43552			TL PAO	9126.85	7494.2	6727.46		TL PAO	1.28351			TL PAO	1.66286
	P100 DMSO	9382.58		17388.5		P100 DMSO	0.539587			P100 DMSO	1			P100 DMSO	16238.8		21038.2		P100 DMSO	0.771873			P100 DMSO	1
	P100 PAO	12667.5		15102.8		P100 PAO	0.838754			P100 PAO	1.55444			P100 PAO	16138.5		13879.2		P100 PAO	1.16278			P100 PAO	1.50644
	S100 DMSO	7591.85	7843.39			S100 DMSO	0.96793			S100 DMSO	1.79384			S100 DMSO	21567.5	10174.3			S100 DMSO	2.11981			S100 DMSO	2.74632
	S100 PAO	6745.68	6752.73			S100 PAO	0.998956			S100 PAO	1.85133			S100 PAO	10346.6	4911.83			S100 PAO	2.10647			S100 PAO	2.72904
														Exp#3	ATG18a	UGP	PIP2		Exp#3	ATG18a			Exp#3	ATG18a
	Exp#3					Exp#3	ATG4a			Exp#3	ATG4a			P100 DMSO	4620.82		15626.1		P100 DMSO	0.295711			P100 DMSO	1
	TL DMSO	10276.6	5325.12	8401.75		TL DMSO	1.49729			TL DMSO	1.62882			P100 PAO	26326.4		15503.8		P100 PAO	1.69806			P100 PAO	5.7423
	TL PAO	9380.72	4457.71	9310		TL PAO	1.36271			TL PAO	1.48242
	P100 DMSO	12901.3		14034.6		P100 DMSO	0.919248			P100 DMSO	1			Exp#4	ATG18a	UGP	PIP2		Exp#4	ATG18a			Exp#4	ATG18a
	P100 PAO	18382.5		14875.6		P100 PAO	1.23575			P100 PAO	1.3443			TL DMSO	20380.1	17011.4	7054.17		TL DMSO	1.69371			TL DMSO	0.948098
	S100 DMSO	3010.64	5124.42			S100 DMSO	0.587509			S100 DMSO	0.639119			TL PAO	22726.7	16612.3	7580.36		TL PAO	1.87881			TL PAO	1.05171
	S100 PAO	6747.7	9583.51			S100 PAO	0.704095			S100 PAO	0.765946			P100 DMSO	51476.7		28815.4		P100 DMSO	1.78643			P100 DMSO	1
														P100 PAO	56204.2		24313.1		P100 PAO	2.31168			P100 PAO	1.29402
														S100 DMSO	17868.9	13559.9			S100 DMSO	1.31777			S100 DMSO	0.737657
														S100 PAO	11792.1	13433.1			S100 PAO	0.877843			S100 PAO	0.491394
														Exp#5	ATG18a	UGP	PIP2		Exp#5	ATG18a			Exp#5	ATG18a
														TL DMSO	10243.9	2144.84	2870.57		TL DMSO	4.08499			TL DMSO	1.95075
														TL PAO	12646.9	1567.6	2417.03		TL PAO	6.34786			TL PAO	3.03136
														P100 DMSO	18588.1		8876.56		P100 DMSO	2.09406			P100 DMSO	1
														P100 PAO	41855.9		10277.7		P100 PAO	4.07248			P100 PAO	1.94478
														S100 DMSO	15441.2	1802.72			S100 DMSO	8.56549			S100 DMSO	4.09037
														S100 PAO	13261.6	2223.5			S100 PAO	5.96429			S100 PAO	2.84819

## Sheet: Figure 5h
	Fig 5h
	calculated, number of puncta/area
		independent biological experiments:	Independent biological replicates:	number of ATG5 puncta per 1,000 µm²		number of ATG4a puncta per 1,000 µm²		number of ATG18 puncta per 1,000 µm²
				-NC DMSO	-NC PAO	-NC DMSO	-NC PAO	-NC DMSO	-NC PAO
		#1	1	2.21958	0.170765	1.09708	0	11.4881	0
			2	0.78954	0.908849	1.12649	0.269027	5.5425	0.166707
			3	0.737081	0.753753	1.04082	0.105395	3.31939	0
			4	1.43358	0.29532	1.43974	0	2.15301	0
			5	0.827958	0.741639	0.190411	0	1.79121	0
			6	0.717556	0.789653	0.547009	0	2.04563	0
			7	1.42151	0.447671	1.21646	0	10.12	0
			8	1.48057	0.629547	0.299633	0	2.02088	0.259446
			9	1.25321	0.491469	0.234982	0	2.31817	0
			10	0.951538	0.174503	0.244865	0	4.55286	0
			11	2.52854	0	0.169385	0	3.62941	0
			12	0.97012	0.183122	0.540815	0	1.43325	0
			13	0.740333	0.665362	0.571356	0	6.16358	0
			14	1.03423	0.134853	0.54058	0	3.2223
			15	1.9268	0.339181	0.709964	0
			16	0.43948	0.173679	0.901515	0
			17	0.557747	0.208014
			18	0.173319	0.823819
			19	0.562134	0.168506
			20	1.94203
			21
		#2	1	1.90018	0.419767	0.654888	0.0416579	9.41937	0
			2	1.78813	0.482223	0.553476	0.0438703	6.98596	0
			3	0.293929	0	0.630267	0.0543132	2.6478	0
			4	2.41221	0.294224	0.69509	0.0713482	2.5584	0.501661
			5	1.8272	0.538881	0.952607	0.0632933	1.12657	0
			6	2.99937	0.629986	0.540757	0.0766273	1.51736	0
			7	2.25237	0.291122	0.120511	0	3.21842	0
			8	1.54314	0	0.277089	0.14796	1.71031	0
			9	0.97561	0		0.0477059	2.27784	0
			10	1.5691	0.245483		0.12606	4.35729	0
			11	0.533219	0.177205		0	2.51825	0
			12	1.78787	0.0799748		0.0970731	4.89692	0
			13	1.18252	0		0	7.29647	0
			14		0		0.129463		0
			15		0		0.069296
			16		0.734814		0
			17		0		0
			18		0.285768		0.129431
			19		0		0
			20		0.170361		0
			21		0
		#3	1	0.476173	0.113835	1.19403	0	3.46831	0.141306
			2	0.242263	0.825937	0.200177	0	4.30617	0.118489
			3	0	0.273962	0.478841	0.0588843	2.5357	0
			4	0.646178	0.2128	0.217882	0	2.28819	0
			5	0.723044	0	0.935593	0	2.04777	0
			6	0.755415	0.547144	2.26354	0	1.38531	0
			7	0.374356	0.325602	1.77321	0.0721259	3.8447	0
			8	0.517227	0	2.01359	0.148265	1.91267	0
			9		0.5089	0.684741	0.158088	2.85562	0
			10		0	0.7185	0.0576302	2.44901	0
			11		0.112568	3.41871	0.0559321	2.6276	0
			12		0	2.50289	0		0
			13		0	2.56658	0		0
			14		0	1.59793	0
			15		0	1.38368	0
			16		0.383269	1.48997	0
			17		0.157894		0
			18		0.282691		0
			19		0
			20		0
			21		0.0931017
			22		0
			23		0
			24		0
			25		0
			26		0.0831202
			27		0.0774124
			28		0
		#4	1			0.344894	0
			2			0.521836	0.0620412
			3			0.376033	0
			4			0.728946	0.0899842
			5			0.452535	0.0921869
			6			0.462291	0.098176
			7				0
			8				0.0457564
		two-tailed unpaired t-test
					1.15368e-15		1.58294e-15		3.81446e-14
	raw data	independent biological experiments:	Independent biological replicates:	ATG5-mCherry				RFP-ATG4a				YFP-ATG18a
				area (µm2)		number of puncta		area (µm2)		number of puncta		area (µm2)		number of puncta
				-NC DMSO	-NC PAO	-NC DMSO	-NC PAO	-NC DMSO	-NC PAO	-NC DMSO	-NC PAO	-NC DMSO	-NC PAO	-NC DMSO	-NC PAO
		#1	1	3604.29	5856.01	8	1	12761.1	11461.4	14	0	5745.1	5101.93	66	0
			2	7599.36	4401.17	6	4	11540.3	11151.3	13	3	6675.69	5998.56	37	1
			3	6783.51	5306.78	5	4	13450.9	9488.16	14	1	6627.73	7648.62	22	0
			4	4185.34	6772.32	6	2	6945.7	11164	10	0	6038.06	7786.37	13	0
			5	4831.16	5393.46	4	4	21007.1	11102.6	4	0	7815.94	4823.73	14	0
			6	5574.48	3799.14	4	3	21937.5	13006.2	12	0	7821.57	6227.45	16	0
			7	5627.81	4467.56	8	2	18085.3	9853.99	22	0	7213.44	6697.75	73	0
			8	6078.76	4765.33	9	3	20024.5	11364.8	6	0	6927.67	3854.36	14	1
			9	6383.58	2034.72	8	1	17022.6	11345.8	4	0	7764.76	6782.55	18	0
			10	6305.58	5730.56	6	1	16335.5	12252.5	4	0	7028.55	6778.82	32	0
			11	2372.91	3922.31	6	0	17711.2	12372.2	3	0	7714.76	6008.25	28	0
			12	6184.8	5460.84	6	1	18490.6	12149.5	10	0	9070.27	6307.31	13	0
			13	6753.72	6011.77	5	4	15752	7651.61	9	0	9085.62	6454.63	56	0
			14	5801.44	7415.49	6	1	18498.6	13727.4	10	0	8999.79		29
			15	3632.96	5896.55	7	2	12676.7	12339.2	9	0
			16	6826.25	5757.74	3	1	9983.19	18058.4	9	0
			17	5378.79	4807.38	3	1
			18	5769.72	2427.72	1	2
			19	5336.81	5934.5	3	1
			20	4634.33		9
		#2	1	5262.67	7146.83	10	3	19850.7	24005.1	13	1	5520.54	5690.34	52	0
			2	4473.94	6221.19	8	3	18067.6	22794.5	10	1	8302.37	6319.36	58	0
			3	6804.35	6797.68	2	0	15866.3	18411.7	10	1	8686.45	6381.5	23	0
			4	7876.58	6797.55	19	2	17264	14015.8	12	1	8208.26	3986.76	21	2
			5	4925.58	7422.8	9	4	15746.3	15799.5	15	1	7101.21	6304.98	8	0
			6	5334.45	6349.35	16	4	16643.3	13050.2	9	1	7908.48	4183.4	12	0
			7	6659.66	6869.97	15	2	24894	14224.4	3	0	6524.93	6424.41	21	0
			8	7128.3	7335.17	11	0	18044.8	13517.2	5	2	7600.98	7902.56	13	0
			9	7175	5599.92	7	0		20961.8		1	8341.24	6116.9	19	0
			10	12108.8	12220.8	19	3		15865.5		2	6655.52	7896.88	29	0
			11	9377.01	11286.4	5	2		17459.7		0	8736.23	5311.71	22	0
			12	3355.94	12503.9	6	1		20603		2	6738.93	7575.34	33	0
			13	7610.85	5194.67	9	0		24991.1		0	6578.53	5926.16	48	0
			14		4631.69		0		23172.6		3		6776.52		0
			15		6218.44		0		14430.8		1
			16		5443.56		4		14704.3		0
			17		3890.02		0		18901.7		0
			18		6998.69		2		15452.3		2
			19		12820.7		0		12494.3		0
			20		11739.8		2		19141.4		0
			21		9108.1		0
		#3	1	8400.31	8784.67	4	1	19262.5	19744.6	23	0	6631.47	7076.85	23	1
			2	8255.49	7264.48	2	6	19982.3	18298.4	4	0	6966.74	8439.62	30	1
			3	7381.82	7300.28	0	2	16707	16982.5	8	1	8676.12	6735.12	22	0
			4	7737.8	9398.5	5	2	18358.6	18810.9	4	0	6555.4	8113.65	15	0
			5	8298.25	6560.95	6	0	11757.2	19573.4	11	0	6836.7	7431.01	14	0
			6	7942.65	5483.01	6	3	9277.51	12043.6	21	0	7218.6	6399.36	10	0
			7	8013.76	6142.47	3	2	9587.13	13864.6	17	1	4421.67	6405.86	17	0
			8	9666.94	6664.54	5	0	14898.7	13489.4	30	2	7842.45	7681.75	15	0
			9		7860.08		4	11683.2	12651.1	8	2	6653.54	6544.96	19	0
			10		3959.61		0	9742.51	17352	7	1	6941.59	8379.84	17	0
			11		8883.49		1	15502.9	17878.8	53	1	5708.64	9619.48	15	0
			12		8682.29		0	14383.4	16507	36	0		8770.65		0
			13		12375.5		0	13636.8	15483.8	35	0		6456.53		0
			14		10120		0	20025.9	15802.4	32	0
			15		10877.3		0	18790.5	16779.3	26	0
			16		10436.5		4	16107.7	16933.7	24	0
			17		12666.8		2		14048.2		0
			18		10612.3		3		17775.9		0
			19		8987.01		0
			20		9998.12		0
			21		10740.9		1
			22		7654.08		0
			23		5227.82		0
			24		5330.73		0
			25		6308.02		0
			26		12030.8		1
			27		12917.8		1
			28		10557.8		0
		#4	1					17396.6	17363.5	6	0
			2					15330.5	16118.3	8	1
			3					13296.7	19606.8	5	0
			4					12346.6	22226.1	9	2
			5					13258.6	21695.1	6	2
			6					19468.3	20371.6	9	2
			7						21415.4		0
			8						21854.9		1

## Sheet: Figure 6
	Fig. 6b
		Calculated % of PH-FAPP1-E50A-H54A puncta with mCherry signal
		Independent experiment	Independent replicate	2h	5h	5h+conca
		#1	1	33.3333		0
			2		0	0
			3	0
			4			0
			5	100
		#2	1			100
			2			100
			3	0		100
			4	0		100
			5	0		22.7273
			6			13.7931
			7			26.3158
			8
		#3	1			100
			2			100
			3			100
			4		0	100
			5			66.6667
			6	20		100
			7			84.6154
			8	0	100	100
			9			100
			10
		#4	1		0	61.9048
			2			56.7568
			3			69.5652
			4			55.1724
			5			80
			6			72.093
			7			70.5882
			8			57.1429
			9		20	100
			10		14.2857	69.2308
			11		10	100
			12		40	75.7576
			13			60
			14			64.8649
		#5	1			81.8182
			2			100
			3			77.2727
			4			88.8889
			5			64.2857
			6			85.7143
			7			86.8421
			8			87.5
			9			100
			10			100
			11			88.5714
			12			100
			13			66.6667
			14			100
			15			100
			16			97.1429
			17			92.8571
			18			100
			19			95
			20			88.8889
			21			88.6792
			22			76.1905
			23			94.8718
			24			92
			25			83.3333
			26			77.4194
			27			70.2703
			28			80
			29			82.7586
				2h	5h	5h + ConcA
			Average	19.1667	23.0357	78.293
			SD	32.7342	31.739	26.291
		Raw data
		Independent experiment	Independent replicate	2h			5h			5h+conca
				Number of puncta			Number of puncta			Number of puncta
				m-Cherry-ATG8f	mCitrine-PH Fapp1E50A-H54A	PH Fapp1 puncta with ATG8f signal	ATG8f	mCitrine-PH Fapp1E50A-H54A	PH Fapp1 puncta with ATG8f signal	ATG8f	PH Fapp1	PH Fapp1 puncta with ATG8f signal
		#1	1	11	3	1	9	0		4	3	0
			2	2	0		3	15	0	12	5	0
			3	4	3	0	1	0		10	0
			4	9	0		1	0		17	2	0
			5	2	2	2				20	0
		#2	1	7	0		24	0		85	16	16
			2	5	0		22	0		78	26	26
			3	18	5	0	25	0		64	29	29
			4	14	20	0	23	0		63	31	31
			5	15	7	0	11	0		22	22	5
			6	13	0		20	0		40	29	4
			7				30	0		39	19	5
			8				59	0
		#3	1	0	0		37	0		127	20	20
			2	21	0		33	0		69	25	25
			3	41	0		19	0		64	13	13
			4	11	0		52	1	0	25	14	14
			5	10	0		25	0		21	6	4
			6	28	5	1	35	0		35	9	9
			7	3	0		27	0		49	13	11
			8	42	2	0	29	3	3	66	12	12
			9	25	0		11	0		61	13	13
			10	6	0		26	0
		#4	1	45	0		19	1	0	107	21	13
			2	7	0		14	0		89	37	21
			3	16	0		17	0		81	23	16
			4	7	0		34	0		153	29	16
			5	28	0		32	0		58	15	12
			6	34	0		19	0		143	43	31
			7	29	0		8	0		60	17	12
			8	15	0		21	0		133	42	24
			9	10	0		37	5	1	51	12	12
			10	22	0		25	7	1	92	39	27
			11	10	0		23	10	1	37	17	17
			12				43	5	2	97	33	25
			13							62	35	21
			14							74	37	24
		#5	1							76	11	9
			2							30	12	12
			3							117	22	17
			4							31	18	16
			5							73	14	9
			6							42	21	18
			7							123	38	33
			8							54	16	14
			9							168	17	17
			10							55	14	14
			11							178	70	62
			12							124	31	31
			13							36	9	6
			14							73	5	5
			15							25	9	9
			16							138	35	34
			17							109	14	13
			18							26	13	13
			19							85	40	38
			20							44	45	40
			21							107	53	47
			22							46	21	16
			23							83	39	37
			24							49	25	23
			25							127	12	10
			26							138	31	24
			27							119	37	26
			28							163	15	12
			29							61	29	24

## Sheet: Figure 7b,c
	Fig. 7b												Fig. 7c
	Independent biological experiments:	Independent replicates (images):	Number of mCherry-ATG8f puncta counted					% of mCherry-ATG8f puncta in each compartment over total puncta per image					Independent biological experiments:	Independent replicates (images):	Number of ATG5-mCherry puncta counted					% of ATG5-mCherry puncta in each compartment over total puncta per image
						total structure counted per image												total structure counted per image
			In the cytosol	Proximity of the PM	on the PM			In the cytosol	Proximity of the PM	on the PM					In the cytosol	Proximity of the PM	on the PM			In the cytosol	Proximity of the PM	on the PM
	Exp#1	1	9	9	3	21		42.8571	42.8571	14.2857			Exp#1	1	0	2	1	3		0	66.6667	33.3333
		2	34	9	3	46		73.913	19.5652	6.52174				2	0	2	0	2		0	100	0
		3	18	6	6	30		60	20	20				3	0	5	1	6		0	83.3333	16.6667
		4	7	5	2	14		50	35.7143	14.2857				4	1	0	1	2		50	0	50
		5	8	7	0	15		53.3333	46.6667	0				5	1	0	1	2		50	0	50
		6	19	9	6	34		55.8824	26.4706	17.6471				6	2	0	0	2		100	0	0
		7	25	7	14	46		54.3478	15.2174	30.4348			Exp#2	1	12	0	3	15		80	0	20
		8	11	1	2	14		78.5714	7.14286	14.2857				2	12	4	1	17		70.5882	23.5294	5.88235
	Exp#2	1	14	5	0	19		73.6842	26.3158	0			Exp#3	1	0	1	0	1		0	100	0
		2	22	6	0	28		78.5714	21.4286	0				2	0	5	1	6		0	83.3333	16.6667
		3	20	4	3	27		74.0741	14.8148	11.1111				3	3	2	13	18		16.6667	11.1111	72.2222
		4	17	7	3	27		62.963	25.9259	11.1111			Exp#4	1	0	1	0	1		0	100	0
		5	28	10	5	43		65.1163	23.2558	11.6279				2	1	1	2	4		25	25	50
		6	20	6	3	29		68.9655	20.6897	10.3448				3	0	1	0	1		0	100	0
		7	18	7	5	30		60	23.3333	16.6667				4	0	4	0	4		0	100	0
		8	34	9	6	49		69.3878	18.3673	12.2449				5	1	2	4	7		14.2857	28.5714	57.1429
		9	20	23	3	46		43.4783	50	6.52174			Exp#5	1	0	1	1	2		0	50	50
		10	40	16	2	58		68.9655	27.5862	3.44828				2	0	1	0	1		0	100	0
		11	28	8	7	43		65.1163	18.6047	16.2791				3	0	2	0	2		0	100	0
		12	31	7	3	41		75.6098	17.0732	7.31707				4	3	0	0	3		100	0	0
		13	11	8	1	20		55	40	5				5	0	2	0	2		0	100	0
		14	10	3	0	13		76.9231	23.0769	0				6	2	2	2	6		33.3333	33.3333	33.3333
		15	22	2	4	28		78.5714	7.14286	14.2857				7	1	3	1	5		20	60	20
		16	9	7	4	20		45	35	20				8	1	0	0	1		100	0	0
		17	39	16	4	59		66.1017	27.1186	6.77966				9	1	2	2	5		20	40	40
		18	11	19	5	35		31.4286	54.2857	14.2857				10	2	3	1	6		33.3333	50	16.6667
		19	28	7	0	35		80	20	0				11	0	8	1	9		0	88.8889	11.1111
		20	41	10	4	55		74.5455	18.1818	7.27273				12	6	13	9	28		21.4286	46.4286	32.1429
	Exp#3	1	27	6	2	35		77.1429	17.1429	5.71429				13	0	1	0	1		0	100	0
		2	11	6	0	17		64.7059	35.2941	0				14	0	3	3	6		0	50	50
		3	18	6	2	26		69.2308	23.0769	7.69231				15	0	0	1	1		0	0	100
		4	20	13	3	36		55.5556	36.1111	8.33333				16	2	13	1	16		12.5	81.25	6.25
		5	11	10	0	21		52.381	47.619	0				17	2	2	3	7		28.5714	28.5714	42.8571
		6	24	9	4	37		64.8649	24.3243	10.8108				18	3	4	2	9		33.3333	44.4444	22.2222
		7	44	11	4	59		74.5763	18.6441	6.77966				19	1	2	2	5		20	40	40
		8	20	26	6	52		38.4615	50	11.5385				20	5	4	4	13		38.4615	30.7692	30.7692
		9	5	3	2	10		50	30	20				21	7	4	8	19		36.8421	21.0526	42.1053
		10	14	1	0	15		93.3333	6.66667	0				22	2	2	2	6		33.3333	33.3333	33.3333
		11	7	2	0	9		77.7778	22.2222	0				23	1	7	1	9		11.1111	77.7778	11.1111
		12	3	1	0	4		75	25	0				24	0	1	0	1		0	100	0
		13	17	4	1	22		77.2727	18.1818	4.54545				25	0	2	0	2		0	100	0
		14	0	20	0	20		0	100	0				26	1	2	2	5		20	40	40
		15	10	2	2	14		71.4286	14.2857	14.2857				27	3	6	5	14		21.4286	42.8571	35.7143
		16	2	2	2	6		33.3333	33.3333	33.3333				28	2	4	0	6		33.3333	66.6667	0
		17	21	8	2	31		67.7419	25.8065	6.45161				29	2	2	0	4		50	50	0
		18	0	30	6	36		0	83.3333	16.6667				30	0	3	2	5		0	60	40
		19	11	5	0	16		68.75	31.25	0				31	3	1	0	4		75	25	0
		20	5	6	0	11		45.4545	54.5455	0				32	1	5	0	6		16.6667	83.3333	0
	Exp#4	1	4	6	2	12		33.3333	50	16.6667				33	2	1	3	6		33.3333	16.6667	50
		2	10	20	2	32		31.25	62.5	6.25
		3	6	2	0	8		75	25	0
		4	0	4	0	4		0	100	0

## Sheet: Figure 7f
	Fig. 7f
			% of structure in the distance range with a given organelle
			AVERAGE						SD
		distance range (nm):	0-30	30-80	80-300	>300	OF		0-30	30-80	80-300	>300	OF
	organelles:	autophagy structures:
	RE	AP	61.0566	13.2898	16.2854	0	9.36819		21.6709	9.5811	9.35076	0	9.40107
		phagophore	64.0686	13.3333	18.6765	1.96078	1.96078		19.397	18.8562	4.59897	2.77297	2.77297
	PM	AP	0	15.9586	23.4749	3.92157	56.6449		0	6.3988	15.3074	5.54594	9.20205
		phagophore	6.12745	10.5882	28.7255	8.62745	43.9706		5.10605	8.20724	9.03771	8.39252	13.7969
	Golgi	AP	21.9499	3.92157	13.1808	0	60.9477		11.0084	5.54594	2.47926	0	14.3884
		phagophore	36.1765	1.96078	1.96078	1.96078	57.9412		16.8565	2.77297	2.77297	2.77297	14.3023
	Plaste	AP	0	10.1852	7.62527	0	82.1895		0	9.1662	5.39848	0	11.0654
		phagophore	6.12745	0	4.16667	0	89.7059		5.10605	0	5.89256	0	10.6723
	Mitochondria	AP	1.96078	4.73856	11.4379	1.96078	79.902		2.77297	3.49688	8.09772	2.77297	14.8198
		phagophore	12.2549	8.62745	10.049	0	69.0686		10.2121	8.39252	7.40991	0	7.78193
	Vacuole	AP	2.77778	0	3.92157	0	93.3007		3.92837	0	5.54594	0	4.93994
		phagophore	1.96078	0	6.66667	0	91.3725		2.77297	0	9.42809	0	8.39252
	MVB	AP	0	0	4.73856	0	95.2614		0	0	3.49688	0	3.49688
		phagophore	4.16667	0	1.96078	0	93.8725		5.89256	0	2.77297	0	5.10605
			% of structure in the distance range with a given organelle
			#1						#2						#3
		distance range (nm):	0-30	30-80	80-300	>300	OF	total	0-30	30-80	80-300	>300	OF	total	0-30	30-80	80-300	>300	OF	total
	organelles:	autophagy structures:
	RE	AP	44.4444	22.2222	11.1111	0	22.2222	100	91.6667	0	8.33333	0	0	100	47.0588	17.6471	29.4118	0	5.88235	100
		phagophore	64.7059	0	23.5294	5.88235	5.88235	100	87.5	0	12.5	0	0	100	40	40	20	0	0	100
	PM	AP	0	11.1111	44.4444	0	44.4444	100	0	25	8.33333	0	66.6667	100	0	11.7647	17.6471	11.7647	58.8235	100
		phagophore	5.88235	11.7647	41.1765	5.88235	29.4118	100	12.5	0	25	0	62.5	100	0	20	20	20	40	100
	Golgi	AP	22.2222	0	11.1111	0	66.6667	100	8.33333	0	16.6667	0	75	100	35.2941	11.7647	11.7647	0	41.1765	100
		phagophore	23.5294	5.88235	5.88235	5.88235	58.8235	100	25	0	0	0	75	100	60	0	0	0	40	100
	Plaste	AP	0	22.2222	11.1111	0	66.6667	100	0	8.33333	0	0	91.6667	100	0	0	11.7647	0	88.2353	100
		phagophore	5.88235	0	0	0	94.1176	100	12.5	0	12.5	0	75	100	0	0	0	0	100	100
	Mitochondria	AP	0	0	0	0	100	100	0	8.33333	16.6667	0	75	100	5.88235	5.88235	17.6471	5.88235	64.7059	100
		phagophore	11.7647	5.88235	17.6471	0	64.7059	100	25	0	12.5	0	62.5	100	0	20	0	0	80	100
	Vacuole	AP	0	0	0	0	100	100	8.33333	0	0	0	91.6667	100	0	0	11.7647	0	88.2353	100
		phagophore	5.88235	0	0	0	94.1176	100	0	0	0	0	100	100	0	0	20	0	80	100
	MVB	AP	0	0	0	0	100	100	0	0	8.33333	0	91.6667	100	0	0	5.88235	0	94.1176	100
		phagophore	0	0	5.88235	0	94.1176	100	12.5	0	0	0	87.5	100	0	0	0	0	100	100
			Number of structures in the distance range with a given organelle
			#1						#2						#3
		distance range (nm):	0-30	30-80	80-300	>300	OF	total	0-30	30-80	80-300	>300	OF	total	0-30	30-80	80-300	>300	OF	total
	organelles:	autophagy structures:
	RE	AP	4	2	1	0	2	9	11	0	1	0	0	12	8	3	5	0	1	17
		phagophore	11	0	4	1	1	17	7	0	1	0	0	8	2	2	1	0	0	5
	PM	AP	0	1	4	0	4	9	0	3	1	0	8	12	0	2	3	2	10	17
		phagophore	1	2	7	1	5	17	1	0	2	0	5	8	0	1	1	1	2	5
	Golgi	AP	2	0	1	0	6	9	1	0	2	0	9	12	6	2	2	0	7	17
		phagophore	4	1	1	1	10	17	2	0	0	0	6	8	3	0	0	0	2	5
	Plaste	AP	0	2	1	0	6	9	0	1	0	0	11	12	0	0	2	0	15	17
		phagophore	1	0	0	0	16	17	1	0	1	0	6	8	0	0	0	0	5	5
	Mitochondria	AP	0	0	0	0	9	9	0	1	2	0	9	12	1	1	3	1	11	17
		phagophore	2	1	3	0	11	17	2	0	1	0	5	8	0	1	0	0	4	5
	Vacuole	AP	0	0	0	0	9	9	1	0	0	0	11	12	0	0	2	0	15	17
		phagophore	1	0	0	0	16	17	0	0	0	0	8	8	0	0	1	0	4	5
	MVB	AP	0	0	0	0	9	9	0	0	1	0	11	12	0	0	1	0	16	17
		phagophore	0	0	1	0	16	17	1	0	0	0	7	8	0	0	0	0	5	5
		Distance to organelles (OF, out of field; 0, direct contact)
	organelles:	RE	PM	Golgi	Plaste	Mito	Vacuole	MVB
	Type of structure:
#1	Phagophore	138	OF	OF	OF	50	OF	OF
	Autophagosome	0	OF	OF	OF	OF	OF	OF
	Autophagosome	54	69	OF	OF	OF	OF	OF
	Phagophore	0	206	0	OF	OF	OF	82
	Phagophore	0	256	OF	OF	OF	OF	OF
	Autophagosome	OF	OF	0	50	OF	OF	OF
	Phagophore	0	OF	32	OF	OF	OF	OF
	Autophagosome	0	104	130	OF	OF	OF	OF
	Autophagosome	0	269	OF	OF	OF	OF	OF
	Phagophore	0	OF	236	OF	OF	OF	OF
	Phagophore	0	OF	18	OF	196	OF	OF
	Phagophore	0	62	OF	OF	0	OF	OF
	Phagophore	0	250	OF	OF	102	OF	OF
	Phagophore	OF	149	OF	OF	23	15	OF
	Autophagosome	OF	OF	OF	OF	OF	OF	OF
	Phagophore	383	372	0	OF	138	OF	OF
	Phagophore	109	89	OF	0	OF	OF	OF
	Autophagosome	34	113	OF	40	OF	OF	OF
	Phagophore	0	276	OF	OF	OF	OF	OF
	Phagophore	135	298	OF	OF	OF	OF	OF
	Phagophore	0	0	OF	OF	OF	OF	OF
	Autophagosome	0	147	OF	OF	OF	OF	OF
	Phagophore	28	OF	OF	OF	OF	OF	OF
	Phagophore	17	44	376	OF	OF	OF	OF
	Phagophore	85	OF	0	OF	OF	OF	OF
	Autophagosome	237	OF	0	173	OF	OF	OF
#2	Phagophore	16	18	OF	OF	OF	OF	OF
	Phagophore	0	OF	OF	OF	OF	OF	OF
	Autophagosome	0	OF	OF	OF	OF	0	OF
	Phagophore	23	OF	27	OF	OF	OF	OF
	Phagophore	0	265	OF	OF	OF	OF	22
	Autophagosome	0	73	OF	OF	OF	OF	OF
	Phagophore	0	OF	OF	OF	OF	OF	OF
	Autophagosome	0	OF	83	75	107	OF	OF
	Autophagosome	0	67	OF	OF	OF	OF	OF
	Autophagosome	0	OF	0	OF	OF	OF	OF
	Autophagosome	0	OF	OF	OF	107	OF	OF
	Autophagosome	129	OF	122	OF	OF	OF	OF
	Phagophore	0	OF	27	0	96	OF	OF
	Autophagosome	0	84	OF	OF	OF	OF	OF
	Autophagosome	0	58	OF	OF	OF	OF	OF
	Phagophore	120	OF	OF	230	0	OF	OF
	Autophagosome	0	OF	OF	OF	54	OF	176
	Phagophore	0	180	OF	OF	22	OF	OF
	Autophagosome	0	OF	OF	OF	OF	OF	OF
	Autophagosome	21	OF	OF	OF	OF	OF	OF
#3	Autophagosome	0	OF	OF	OF	OF	276	OF
	Autophagosome	70	OF	OF	OF	OF	OF	OF
	Phagophore	0	331	14	OF	OF	OF	OF
	Autophagosome	74	331	OF	OF	514	OF	OF
	Autophagosome	0	OF	OF	OF	92	OF	OF
	Autophagosome	0	OF	0	OF	OF	OF	OF
	Phagophore	87	OF	26	OF	OF	131	OF
	Phagophore	67	64	OF	OF	78	OF	OF
	Autophagosome	0	145	43	OF	OF	OF	OF
	Autophagosome	0	78	111	OF	OF	OF	OF
	Autophagosome	88	OF	OF	OF	51	OF	OF
	Autophagosome	70	OF	0	OF	0	OF	OF
	Autophagosome	272	77	OF	OF	OF	OF	OF
	Autophagosome	0	OF	0	OF	OF	OF	OF
	Autophagosome	0	OF	0	185	OF	117	266
	Autophagosome	0	96	OF	155	223	OF	OF
	Autophagosome	157	381	0	OF	OF	OF	OF
	Autophagosome	112	197	73	OF	OF	OF	OF
	Phagophore	40	260	OF	OF	OF	OF	OF
	Autophagosome	254	OF	118	OF	184	OF	OF
	Phagophore	0	OF	0	OF	OF	OF	OF
	Autophagosome	OF	OF	17	OF	OF	OF	OF

[truncated: 5 more sheets: Supp. Fig. 2, Supp. Fig. 3, Supp. Fig. 4, Supp. Fig. 5, Supp. Fig. 6]
